# Supplementary material for: Artificially Sweetened Beverage Consumption and Cancer Risk: A Comprehensive Dose–Response Meta-Analysis of Prospective Studies
Source: Nutrients. 2022 Oct 22;14(21):4445. doi: 10.3390/nu14214445 (PMC9658995; doi:10.3390/nu14214445)
Supplement: Supplementary file 1 [file nutrients-14-04445-s001.zip]

Archive with 1 entries (1 files):
- nutrients-1962526-supplementary.pdf
